# Supplementary material for: Monitoring treatment efficacy and resistance in breast cancer patients via circulating tumor DNA genomic profiling
Source: Mol Genet Genomic Med. 2019 Dec 23;8(2):e1079. doi: 10.1002/mgg3.1079 (PMC7005625; doi:10.1002/mgg3.1079)
Supplement: Supplementary file 3 [file MGG3-8-e1079-s003.xlsx]

## Sheet: Sheet1
Patient ID	Age	Mastectomy	Clinicopathological features	Clinical Staging	TNM staging	Her2 status	HR status	Neoadjuvant treatment	Post surgery treatment	Treatment	Sample ID	Blood collection time post the initiation of first line chemotherapy (month)
BC1	54	Y	IDC	I	T1N0M0	3+	HR-	\	TEC	Trastuzumab+Taxol+Navelbine+Gemzar+Xeloda	BC1-1	20.5
											BC1-2	28
											BC1-3	32
											BC1-4	33.5
BC2	45	Y	IDC	II	T2N0MO	3+	HR-	\	TEC+Trastuzumab	Trastuzumab+Lapatinib+Apatinib+Everolimus+Etoposide+Decetaxel+Taxol+Navelbine+Gemzar+Xeloda	BC2-1	17.5
											BC2-2	22.6
											BC2-3	28.4
BC3	43	Y	IDC	III	T1N3M0	0-3+	HR-	\	FEC	Trastuzumab+Taxol+Cyclophosphamide+Gemzar+DDP+Navelbine+Xeloda	BC3-1	28
											BC3-2	32.5
BC4	53	Y	IDC	III	T1N3M0	3+	HR-	\	Taxol+Trastuzumab	Trastuzumab+Taxol	BC4	29.3
BC5	25	Y	IDC	III	T2N3M0	3+	HR-	\	TAC	Trasutuzumab+Taxol+Cyclophosphamide	BC5	0.6
BC6	40	Y	IDC	II	T1N1M0	3+	HR-	\	EC	Trasutuzumab+Gemzar+DDP	BC6	1.8
BC7	55	Y	IDC	III	T3N3M0	3+	HR-	\	Unspecified chemotherapy	Trastuzumab+Navelbine	BC7	2
BC8	44	N	IDC	IV	TxNxM1	3+	HR-	Trastuzumab+Taxol+Cyclophosphamide	\	\	BC8	NA
BC9	55	Y	IDC	III	T4N3M0	3+	HR-	\	FEC	Trastuzumab+Taxol+Gemzar+Cyclophosphamide+Xeloda+Navelbine+DDP	BC9	20.4
BC10	64	Y	IDC	III	T4N3M0	3+	HR-	\	TAC	Trastuzumab+Gemzar	BC10	0.6
BC11	58	N	IDC	IV	TxNxM1	3+	HR-	\	\	Trastuzumab+Taxol	BC11	4.4
BC12	55	Y	IDC	I	T1N0M0	3+	HR+	\	EC	Trastuzumab+Taxol+Cyclophosphamide+Zoladex+Letrozole	BC12-1	40
											BC12-2	46
BC13	21	Y	IDC	IV	T2N1M1	3+	HR+	TAC	TAC	Trastuzumab+Lapatinib+Taxol+Adriamycin+Cyclophosphamide+Xeloda	BC13	7
BC14	59	Y	IDC	II	T2N1M0	3+	HR+	\	FEC	Trastuzumab+Lapatinib+Xeloda+Navelbine+Taxol+Carboplatin+rhG-CSF	BC14	40.7
BC15	43	Y	IDC	I	T1N0M0	3+	HR+	\	AC	Trastuzumab+Docetaxel	BC15	5
BC16	59	N	IDC	unknown	unknown	unknown	HR+	\	\	Trastuzumab+Taxol+Docetaxel+Gemzar+Xeloda	BC16	11
BC17	54	N	IDC	IV	TxNxM1	3+	HR+	\	\	Trastuzumab+Taxol	BC17	1.6
BC18	60	Y	IDC	III	T2N2M0	3+	HR+	\	TEC	Trastuzumab+Navelbine	BC18	1.4
BC19	37	Y	IDC	I	T1N0M0	2+	HR+	\	TE	Trastuzumab+Lapatinib+Taxol+Navelbine+Exemestane+Zoladex	BC19-1	38.5
											BC19-2	44.7
											BC19-3	50.7
BC20	52	Y	IDC	unknown	unknown	0	HR+	FEC	Arimidex+Zoladex+Exemestane	Taxol	BC20	2.5
BC21	47	Y	IDC	II	T1N1M0	0	HR+	\	FEC	Doxifluridine+Xeloda+Fulvestrant+Enantone	BC21	20.1
BC22	43	Y	IDC	II	T1N1M0	0	HR+	\	TEC	Navelbine+Gemzar	BC22	1.8
BC23	53	N	IDC	IV	T2NXM1	0	HR+	\	\	Doxifluridine+Adriamycin+Cyclophosphamide	BC23	0
BC24	42	Y	IDC	III	T3N3M0	0	HR+	\	TE	Fulvestrant+Zoladex+Exemestane+Everolimus	BC24	24.2
BC25	54	Y	IDC	III	T2N2M0	0	HR+	\	TAC	Doxifluridine+Xeloda+Navelbine+DDP+Gemzar+Lopaplatin	BC25	28.5
BC26	36	N	IDC	IV	TxNxM1	0	HR+	\	\	Docetaxel+Xeloda+Taxol+Gemzar+DDP+Letrozole+Leuprorelin+Etoposide+Zoladex+Fulvestrant	BC26	10.4
BC27	39	Y	IDC	III	T2N3M0	0	HR+	\	TEC	Gemzar+DDP+Taxol+Cyclophosphamide+Navelbine+Xeloda	BC27	43.6
BC28	59	Y	neuroendocrine breast cancer, partically adenoid cystic carcinoma	II	T2N0M0	0	HR-	\	FAC	Gemzar+DDP+Doxifluridine+Taxol	BC28	13.8
BC29	44	Y	“pure” mucinous carcinomas-R	II	T2N0M0	3+ FISH(-)	HR-	\	FEC	Gemzar+DDP	BC29	0
BC30	33	Y	Secretory Carcinoma of the Breast	unknown	unknown	0	HR-	\	FEC	Taxol+Adriamycin+Cyclophosphamide+Navelbine+DDP	BC30	107.2
BC31	47	Y	IDC	II	T2N0M0	0-3+	HR+	\	FEC	Navelbine+Xeloda+Tamoxifen+UTD1	BC31-1	NA
											BC31-2	NA
AC	Adriamycin+Cyclophosphamide
BC	Breast cancer
DDP	Cisplatin
EC	Epirubicin+Cyclophosphamide
FAC	Fluorouracil+Adriamycin+Cyclophosphamide
FEC	Fluorouracil+Epirubicin+Cyclophosphamide
FISH	Fluorescent in situ hybridization
HR	Hormone receptor
IDC	Invasive ductal carcinoma
rhG-CSF	Recombinant human granulocyte colony-stimulating factor
TAC	Taxol+Adriamycin+Cyclophosphamide
TE	Taxol+Epirubicin
TEC	Taxol+Epirubicin+Fluorouracil
UTD1	Epothilone analog
